# Supplementary material for: Expression of Concern: Deletion of the Mitochondrial Flavoprotein Apoptosis Inducing Factor (AIF) Induces β-Cell Apoptosis and Impairs β-Cell Mass
Source: PLoS One. 2022 Aug 25;17(8):e0272901. doi: 10.1371/journal.pone.0272901 (PMC9409564; doi:10.1371/journal.pone.0272901)
Supplement: S4 File — (XLS) [file pone.0272901.s004.xls]

## Sheet: Sheet1
Region	Total	Total	Total Raw	Area		WB						PCR
AIF WB	Density	Backgroun	Density	(Pixels)		AIF/actin						AIF/tubulin
	(Gray Lev	(Gray Lev	(Gray Lev
1	12231.1	120627	132858	5829	30nM AIF siRNA	0.95816	83.1672					30 nM siRNA	0.977662	78.5364
2	4440.58	124135	128576	5829	50nM AIF siRNA	0.280664	24.3613					50 nM siRNA	0	0
3	11617.3	123551	135168	5829	100nM AIFsiRNA	0.715699	62.1219					100 nM siRNA	0	0
4	18364.3	122892	141256	5829	100nM scrambled	1.15209	100					100 nM scrambled	1.24485	100
1	12765.2
2	15821.7
3	16232.1
4	15940			WB					PCR
												Relative expression of AIF
												(% of scrambled)
